# Supplementary material for: Deleterious effect of Usutu virus on human neural cells
Source: PLoS Negl Trop Dis. 2017 Sep 5;11(9):e0005913. doi: 10.1371/journal.pntd.0005913 (PMC5600396; doi:10.1371/journal.pntd.0005913)
Supplement: S1 Table — (XLSX) [file pntd.0005913.s001.xlsx]

## Sheet: Feuil1
	Refseq	Symbol	Description	Gname
	NM_004833	AIM2	Absent in melanoma 2	PYHIN4
	NM_021822	APOBEC3G	Apolipoprotein B mRNA editing enzyme, catalytic polypeptide-like 3G	A3G/ARCD/ARP-9/ARP9/CEM-15/CEM15/MDS019/bK150C2.7/dJ494G10.1
	NM_004849	ATG5	ATG5 autophagy related 5 homolog (S. cerevisiae)	APG5/APG5-LIKE/APG5L/ASP/hAPG5
	NM_022461	AZI2	5-azacytidine induced 2	AZ2/NAP1/TILP
	NM_052813	CARD9	Caspase recruitment domain family, member 9	CANDF2/hCARD9
	NM_033292	CASP1	Caspase 1, apoptosis-related cysteine peptidase (interleukin 1, beta, convertase)	ICE/IL1BC/P45
	NM_001230	CASP10	Caspase 10, apoptosis-related cysteine peptidase	ALPS2/FLICE2/MCH4
	NM_001228	CASP8	Caspase 8, apoptosis-related cysteine peptidase	ALPS2B/CAP4/Casp-8/FLICE/MACH/MCH5
	NM_002983	CCL3	Chemokine (C-C motif) ligand 3	G0S19-1/LD78ALPHA/MIP-1-alpha/MIP1A/SCYA3
	NM_002985	CCL5	Chemokine (C-C motif) ligand 5	D17S136E/RANTES/SCYA5/SIS-delta/SISd/TCP228/eoCP
	NM_001250	CD40	CD40 molecule, TNF receptor superfamily member 5	Bp50/CDW40/TNFRSF5/p50
	NM_005191	CD80	CD80 molecule	B7/B7-1/B7.1/BB1/CD28LG/CD28LG1/LAB7
	NM_006889	CD86	CD86 molecule	B7-2/B7.2/B70/CD28LG2/LAB72
	NM_001278	CHUK	Conserved helix-loop-helix ubiquitous kinase	IKBKA/IKK-alpha/IKK1/IKKA/NFKBIKA/TCF16
	NM_001908	CTSB	Cathepsin B	APPS/CPSB
	NM_001912	CTSL	Cathepsin L1	CATL/CTSL1/MEP
	NM_004079	CTSS	Cathepsin S	-
	NM_001565	CXCL10	Chemokine (C-X-C motif) ligand 10	C7/IFI10/INP10/IP-10/SCYB10/crg-2/gIP-10/mob-1
	NM_005409	CXCL11	Chemokine (C-X-C motif) ligand 11	H174/I-TAC/IP-9/IP9/SCYB11/SCYB9B/b-R1
	NM_002416	CXCL9	Chemokine (C-X-C motif) ligand 9	CMK/Humig/MIG/SCYB9/crg-10
	NM_015247	CYLD	Cylindromatosis (turban tumor syndrome)	BRSS/CDMT/CYLD1/CYLDI/EAC/MFT/MFT1/SBS/TEM/USPL2
	NM_015533	TKFC	Dihydroxyacetone kinase 2 homolog (S. cerevisiae)	DAK/NET45
	NM_001356	DDX3X	DEAD (Asp-Glu-Ala-Asp) box polypeptide 3, X-linked	CAP-Rf/DBX/DDX14/DDX3/HLP2
	NM_014314	DDX58	DEAD (Asp-Glu-Ala-Asp) box polypeptide 58	RIG-I/RIGI/RLR-1/SGMRT2
	NM_024119	DHX58	DEXH (Asp-Glu-X-His) box polypeptide 58	D11LGP2/D11lgp2e/LGP2/RLR-3
	NM_003824	FADD	Fas (TNFRSF6)-associated via death domain	GIG3/MORT1
	NM_005252	FOS	FBJ murine osteosarcoma viral oncogene homolog	AP-1/C-FOS/p55
	NM_001017963	HSP90AA1	Heat shock protein 90kDa alpha (cytosolic), class A member 1	EL52/HSP86/HSP89A/HSP90A/HSP90N/HSPC1/HSPCA/HSPCAL1/HSPCAL4/HSPN/Hsp89/Hsp90
	NM_022168	IFIH1	Interferon induced with helicase C domain 1	AGS7/Hlcd/IDDM19/MDA-5/MDA5/RLR-2/SGMRT1
	NM_024013	IFNA1	Interferon, alpha 1	IFL/IFN/IFN-ALPHA/IFN-alphaD/IFNA13/IFNA@
	NM_000605	IFNA2	Interferon, alpha 2	IFN-alphaA/IFNA/IFNA2B/INFA2
	NM_000629	IFNAR1	Interferon (alpha, beta and omega) receptor 1	AVP/IFN-alpha-REC/IFNAR/IFNBR/IFRC
	NM_002176	IFNB1	Interferon, beta 1, fibroblast	IFB/IFF/IFN-beta/IFNB
	NM_001556	IKBKB	Inhibitor of kappa light polypeptide gene enhancer in B-cells, kinase beta	IKK-beta/IKK2/IKKB/IMD15/NFKBIKB
	NM_000882	IL12A	Interleukin 12A (natural killer cell stimulatory factor 1, cytotoxic lymphocyte maturation factor 1, p35)	CLMF/IL-12A/NFSK/NKSF1/P35
	NM_002187	IL12B	Interleukin 12B (natural killer cell stimulatory factor 2, cytotoxic lymphocyte maturation factor 2, p40)	CLMF/CLMF2/IL-12B/IMD28/IMD29/NKSF/NKSF2
	NM_000585	IL15	Interleukin 15	IL-15
	NM_001562	IL18	Interleukin 18 (interferon-gamma-inducing factor)	IGIF/IL-18/IL-1g/IL1F4
	NM_000576	IL1B	Interleukin 1, beta	IL-1/IL1-BETA/IL1F2
	NM_000600	IL6	Interleukin 6 (interferon, beta 2)	BSF2/HGF/HSF/IFNB2/IL-6
	NM_000584	CXCL8	Interleukin 8	GCP-1/GCP1/IL8/LECT/LUCT/LYNAP/MDNCF/MONAP/NAF/NAP-1/NAP1
	NM_001569	IRAK1	Interleukin-1 receptor-associated kinase 1	IRAK/pelle
	NM_001571	IRF3	Interferon regulatory factor 3	-
	NM_001098629	IRF5	Interferon regulatory factor 5	SLEB10
	NM_001572	IRF7	Interferon regulatory factor 7	IMD39/IRF-7H/IRF7A/IRF7B/IRF7C/IRF7H
	NM_005101	ISG15	ISG15 ubiquitin-like modifier	G1P2/IFI15/IMD38/IP17/UCRP/hUCRP
	NM_002228	JUN	Jun proto-oncogene	AP-1/AP1/c-Jun
	NM_002755	MAP2K1	Mitogen-activated protein kinase kinase 1	CFC3/MAPKK1/MEK1/MKK1/PRKMK1
	NM_002756	MAP2K3	Mitogen-activated protein kinase kinase 3	MAPKK3/MEK3/MKK3/PRKMK3/SAPKK-2/SAPKK2
	NM_005921	MAP3K1	Mitogen-activated protein kinase kinase kinase 1	MAPKKK1/MEKK/MEKK 1/MEKK1/SRXY6
	NM_003188	MAP3K7	Mitogen-activated protein kinase kinase kinase 7	MEKK7/TAK1/TGF1a
	NM_002745	MAPK1	Mitogen-activated protein kinase 1	ERK/ERK-2/ERK2/ERT1/MAPK2/P42MAPK/PRKM1/PRKM2/p38/p40/p41/p41mapk/p42-MAPK
	NM_001315	MAPK14	Mitogen-activated protein kinase 14	CSBP/CSBP1/CSBP2/CSPB1/EXIP/Mxi2/PRKM14/PRKM15/RK/SAPK2A/p38/p38ALPHA
	NM_002746	MAPK3	Mitogen-activated protein kinase 3	ERK-1/ERK1/ERT2/HS44KDAP/HUMKER1A/P44ERK1/P44MAPK/PRKM3/p44-ERK1/p44-MAPK
	NM_002750	MAPK8	Mitogen-activated protein kinase 8	JNK/JNK-46/JNK1/JNK1A2/JNK21B1/2/PRKM8/SAPK1/SAPK1c
	NM_020746	MAVS	Mitochondrial antiviral signaling protein	CARDIF/IPS-1/IPS1/VISA
	NM_000243	MEFV	Mediterranean fever	FMF/MEF/TRIM20
	NM_002462	MX1	Myxovirus (influenza virus) resistance 1, interferon-inducible protein p78 (mouse)	IFI-78K/IFI78/MX/MxA
	NM_002468	MYD88	Myeloid differentiation primary response gene (88)	MYD88D
	NM_003998	NFKB1	Nuclear factor of kappa light polypeptide gene enhancer in B-cells 1	EBP-1/KBF1/NF-kB1/NF-kappa-B/NF-kappaB/NFKB-p105/NFKB-p50/NFkappaB/p105/p50
	NM_020529	NFKBIA	Nuclear factor of kappa light polypeptide gene enhancer in B-cells inhibitor, alpha	IKBA/MAD-3/NFKBI
	NM_183395	NLRP3	NLR family, pyrin domain containing 3	AGTAVPRL/AII/AVP/C1orf7/CIAS1/CLR1.1/FCAS/FCAS1/FCU/MWS/NALP3/PYPAF1
	NM_022162	NOD2	Nucleotide-binding oligomerization domain containing 2	ACUG/BLAU/CARD15/CD/CLR16.3/IBD1/NLRC2/NOD2B/PSORAS1
	NM_002535	OAS2	2'-5'-oligoadenylate synthetase 2, 69/71kDa	-
	NM_006221	PIN1	Peptidylprolyl cis/trans isomerase, NIMA-interacting 1	DOD/UBL5
	NM_003978	PSTPIP1	Proline-serine-threonine phosphatase interacting protein 1	CD2BP1/CD2BP1L/CD2BP1S/H-PIP/PAPAS/PSTPIP
	NM_013258	PYCARD	PYD and CARD domain containing	ASC/CARD5/TMS/TMS-1/TMS1
	NM_152901	PYDC1	PYD (pyrin domain) containing 1	ASC2/POP1/PYC1/cPOP1
	NM_021975	RELA	V-rel reticuloendotheliosis viral oncogene homolog A (avian)	NFKB3/p65
	NM_003804	RIPK1	Receptor (TNFRSF)-interacting serine-threonine kinase 1	RIP/RIP1
	NM_000582	SPP1	Secreted phosphoprotein 1	BNSP/BSPI/ETA-1/OPN
	NM_007315	STAT1	Signal transducer and activator of transcription 1, 91kDa	CANDF7/IMD31A/IMD31B/IMD31C/ISGF-3/STAT91
	NM_006704	SUGT1	SGT1, suppressor of G2 allele of SKP1 (S. cerevisiae)	SGT1
	NM_013254	TBK1	TANK-binding kinase 1	NAK/T2K
	NM_182919	TICAM1	Toll-like receptor adaptor molecule 1	IIAE6/MyD88-3/PRVTIRB/TICAM-1/TRIF
	NM_003265	TLR3	Toll-like receptor 3	CD283/IIAE2
	NM_016562	TLR7	Toll-like receptor 7	TLR7-like
	NM_138636	TLR8	Toll-like receptor 8	CD288
	NM_017442	TLR9	Toll-like receptor 9	CD289
	NM_000594	TNF	Tumor necrosis factor	DIF/TNF-alpha/TNFA/TNFSF2
	NM_003789	TRADD	TNFRSF1A-associated via death domain	Hs.89862
	NM_003300	TRAF3	TNF receptor-associated factor 3	CAP-1/CAP1/CD40bp/CRAF1/IIAE5/LAP1
	NM_004620	TRAF6	TNF receptor-associated factor 6	MGC:3310/RNF85
	NM_005082	TRIM25	Tripartite motif containing 25	EFP/RNF147/Z147/ZNF147
